# Supplementary material for: Neuroprotective Effects of Chemical Constituents of Leaves of Euonymus hamiltonianus Wall
Source: Plants (Basel). 2024 Apr 13;13(8):1094. doi: 10.3390/plants13081094 (PMC11054132; doi:10.3390/plants13081094)
Supplement: Supplementary file 1 [file plants-13-01094-s001.zip]

Archive with 1 entries (1 files):
- plants-2937179-supplementary.pdf
